# Supplementary material for: Enhanced Dielectric Performance in PVDF-Based Composites by Introducing a Transition Interface
Source: Polymers (Basel). 2025 Jan 8;17(2):137. doi: 10.3390/polym17020137 (PMC11768189; doi:10.3390/polym17020137)
Supplement: Supplementary file 1 [file polymers-17-00137-s001.zip]

Archive with 1 entries (1 files):
- polymers-3330333-supplementary.pdf
